# Supplementary material for: Supporting the home care workforce across the Southern United States: impetus, exploration, and policy strategies
Source: Health Aff Sch. 2025 Mar 12;3(3):qxaf031. doi: 10.1093/haschl/qxaf031 (PMC11897789; doi:10.1093/haschl/qxaf031)
Supplement: qxaf031_Supplementary_Data [file qxaf031_supplementary_data.zip]

Archive with 5 entries (5 files):
- COI_disclosure_Michealson.docx
- COI_disclosure_Obbin.docx
- coi_disclosure_Williams.docx
- COI Disclosure MCcall.docx
- COI Disclosure_Sanderson.docx
